# Supplementary material for: Rab21-Targeted Nano Drug Delivery System-Based FFPG for Efficient Paclitaxel Delivery to Inhibit Lung Cancer Progression
Source: Pharmaceutics. 2025 Jan 12;17(1):94. doi: 10.3390/pharmaceutics17010094 (PMC11768108; doi:10.3390/pharmaceutics17010094)
Supplement: Supplementary file 1 [file pharmaceutics-17-00094-s001.zip]

Archive with 1 entries (1 files):
- pharmaceutics-3354658-supplementary.pdf
